# Supplementary material for: Mining candidate gene for rice aluminum tolerance through genome wide association study and transcriptomic analysis
Source: BMC Plant Biol. 2019 Nov 12;19:490. doi: 10.1186/s12870-019-2036-z (PMC6852983; doi:10.1186/s12870-019-2036-z)
Supplement: Supplementary file 8 — Additional file 8: Table S4. List of new loci in association analysis of root relative elongation under Al toxic. [file 12870_2019_2036_MOESM8_ESM.xlsx]

## Sheet: Table S4
Additional file 8: Table S4. List of new loci in association analysis of root relative elongation under Al toxic.
Chromosome	Position (bp)	Candidate gene IDa	Annotation	Group	Referenceb
1	4,753,294～4,760,172	LOC_Os01g09340.1	expressed protein	Unknown
		LOC_Os01g09350.1	hypothetical protein	Unknown
		LOC_Os01g09370.1	ankyrin repeat domain-containing protein 28, putative, expressed	Membrane protein
		LOC_Os01g09360.1	expressed protein	Unknown
1	14,148,636～14,165,042	LOC_Os01g25070.1	expressed protein	Unknown
		LOC_Os01g25080.1	expressed protein	Unknown
		LOC_Os01g25090.1	transposon protein, putative, CACTA, En/Spm sub-class, expressed	Metal hyper accumulation	Hanikenne et al., 2008
1	33,102,360～33,216,618	LOC_Os01g57294.1	expressed protein	Unknown
		LOC_Os01g57310.1	rp1, putative, expressed	Unknown
		LOC_Os01g57324.1	expressed protein	Unknown
		LOC_Os01g57340.1	rp1, putative, expressed	Unknown
		LOC_Os01g57350.1	diacylglycerol kinase, putative, expressed	Lipid metablism	Wagatsuma et al., 2015
		LOC_Os01g57360.1	acyltransferase, putative, expressed	Lipid metablism	Wagatsuma et al., 2015
		LOC_Os01g57370.1	cyclic nucleotide-gated ion channel 2, putative, expressed	Membrane protein
		LOC_Os01g57380.1	hypothetical protein	Unknown
		LOC_Os01g57390.1	lysM domain containing protein, putative, expressed	Membrane protein
		LOC_Os01g57400.1	lysM domain containing protein, putative	Membrane protein
		LOC_Os01g57410.1	pentatricopeptide repeat domain containing protein, putative, expressed	Abiotic stress response	Tan et al., 2014
		LOC_Os01g57420.1	diacylglycerol kinase, putative, expressed	Lipid metablism	Wagatsuma et al., 2015
		LOC_Os01g57430.1	hypothetical protein	Unknown
		LOC_Os01g57440.1	DNA repair metallo-beta-lactamase, putative, expressed	Unknown
		LOC_Os01g57450.1	universal stress protein domain containing protein, putative, expressed	Abiotic stress response
		LOC_Os01g57460.1	frataxin, putative, expressed	Unknown	Busi et al., 2006
		LOC_Os01g57470.1	EF hand family protein, putative, expressed	Unknown
		LOC_Os01g57480.1	serine/threonine-protein kinase receptor precursor, putative, expressed	Abiotic stress response	Mao et al., 2010
1	42,958,492～42,982,68542,958,492～42,982,68542,958,492～42,982,68542,958,492～42,982,685	LOC_Os01g74160.1	carboxyl-terminal peptidase, putative, expressed	Metal hyper accumulation	Grill et al., 1987
		LOC_Os01g74170.1	expressed protein	Unknown
		LOC_Os01g74180.1	adaptin, putative, expressed	Membrane protein
		LOC_Os01g74190.1	radical SAM enzyme, putative, expressed	Unknown
		LOC_Os01g74200.1	protein kinase domain containing protein, expressed	Unknown
2	23,801,699～23,804,17123,801,699～23,804,17123,801,699～23,804,171	LOC_Os02g39460.1	retrotransposon, putative, centromere-specific, expressed	Unknown
3	17,140,105～17,162,68317,140,105～17,162,68317,140,105～17,162,683	LOC_Os03g30088.1	retrotransposon protein, putative, unclassified	Unknown
		LOC_Os03g30084.1	expressed protein	Unknown
		LOC_Os03g30080.1	transposon protein, putative, CACTA, En/Spm sub-class, expressed	Metal hyper accumulation	Hanikenne et al., 2008
		LOC_Os03g30070.1	transposon protein, putative, CACTA, En/Spm sub-class, expressed	Metal hyper accumulation	Hanikenne et al., 2008
		LOC_Os03g30060.1	expressed protein	Unknown
		LOC_Os03g30050.1	protein kinase family protein, putative, expressed	Unknown
5	7,349,947～7,352,5577,349,947～7,352,5577,349,947～7,352,557	LOC_Os05g12804.1	transposon protein, putative, CACTA, En/Spm sub-class, expressed	Metal hyper accumulation	Hanikenne et al., 2008
6	7,805,810～7,814,4347,805,810～7,814,4347,805,810～7,814,434	LOC_Os06g14030.1	potassium channel SKOR, putative, expressed	Membrane protein
7	1,146,622～1,238,9221,146,622～1,238,9221,146,622～1,238,922	LOC_Os07g03040.1	expressed protein	Unknown
		LOC_Os07g03050.1	expressed protein	Unknown
		LOC_Os07g03060.1	expressed protein	Unknown
		Os07g0122350	Hypothetical genes	Unknown
		LOC_Os07g03070.1	tetratricopeptide repeat containing protein, putative, expressed	Unknown
		LOC_Os07g03080.1	expressed protein	Unknown
		LOC_Os07g03090.1	OsFBX211 - F-box domain containing protein, expressed	Unknown
		LOC_Os07g03100.1	OsFBX211 - F-box domain containing protein, expressed	Unknown
		LOC_Os07g03110.1	OsFBX211 - F-box domain containing protein, expressed	Unknown
		LOC_Os07g03120.1	expressed protein	Unknown
		LOC_Os07g03130.1	PDV2, putative, expressed	Membrane protein
		LOC_Os07g03140.1	ternary complex factor MIP1, putative, expressed	Unknown
		LOC_Os07g03150.1	H-BTB5 - Bric-a-Brac, Tramtrack, Broad Complex BTB domain with H family conserved sequence, expressed	Unknown
		Os07g0123566	Non-protein coding transcript	Unknown
		LOC_Os07g03160.1	WD domain, G-beta repeat domain containing protein, expressed	Unknown
7	17,113,274～17,119,67317,113,274～17,119,673	LOC_Os07g29220.1	Cyclopropane-fatty-acyl-phospholipid synthase, putative, expressed	Lipid metablism	Wagatsuma et al., 2015
9	19,780,793～19,839,13719,780,793～19,839,137	LOC_Os09g33540.1	expressed protein	Unknown
		LOC_Os09g33550.1	CCT/B-box zinc finger protein, putative, expressed	Unknown
		LOC_Os09g33555.1	expressed protein	Unknown
		Os09g0509900	Non-protein coding transcript	Unknown
		LOC_Os09g33559.1	proline-rich family protein, putative, expressed	Aluminum metablism	Giannakoula et al., 2008
		Os09g0510200	Protein of unknown function DUF667 family protein	Unknown
		LOC_Os09g33580.1	BEE 1, putative, expressed	Unknown
		LOC_Os09g33590.1	etrotransposon protein, putative, unclassified, expressed	Unknown
		LOC_Os09g33600.1	ARF GTPase-activating domain-containing protein, putative, expressed	Unknown
11	1,112,426～1,129,668	LOC_Os11g03110.1	GRAS family transcription factor domain containing protein, expressed	Unknown
		LOC_Os11g03120.1	hypothetical protein	Unknown
		LOC_Os11g03130.1	E2F-related protein, putative, expressed	Unknown
12	4,800,102～4,810,359	LOC_Os12g09200.1	retrotransposon protein, putative, unclassified, expressed	Unknown
		LOC_Os12g09210.1	retrotransposon protein, putative, unclassified, expressed	Unknown
aGene ID of the Rice Annotation Project (http://rapdb.dna.affrc.go.jp/) and MSU rice genome annotaion project (http://rice.plantbiology.msu.edu/).
bReference
Busi MV, Maliandi MV, Valdez H, Clemente M, Zabaleta EJ, Araya A and Gomez-Casati DF (2006) Deficiency of Arabidopsis thaliana frataxin alters activity of mitochondrial Fe-S proteins and induces oxidative stress. Plant J 48:873-882.
Giannakoula, A., Moustakas, M., Mylona, P., Papadakis, I., and Yupsanis, T. (2008). Aluminum tolerance in maize is correlated with increased levels of mineral nutrients, carbohydrates and proline, and decreased levels of lipid peroxidation and Al accumulation. J Plant Physiol 165, 385-396.
Grill, E., Winnacker, E.L., and Zenk, M.H. (1987). Phytochelatins, a class of heavy-metal-binding peptides from plants, are functionally analogous to metallothioneins. P Natl Acad Sci Usa 84, 439-443.
Hanikenne, M., Talke, I.N., Haydon, M.J., Lanz, C., Nolte, A., Motte, P., Kroymann, J., Weigel, D., and Kramer, U. (2008). Evolution of metal hyperaccumulation required cis-regulatory changes and triplication of HMA4. Nature 453, 391-395.
Mao, X., Zhang, H., Tian, S., Chang, X., and Jing, R. (2010). TaSnRK2.4, an SNF1-type serine/threonine protein kinase of wheat (Triticum aestivum L.), confers enhanced multistress tolerance in Arabidopsis. J Exp Bot 61, 683-696.
Tan, J., Tan, Z., Wu, F., Sheng, P., Heng, Y., Wang, X., Ren, Y., Wang, J., Guo, X., and Zhang, X., et al. (2014). A Novel Chloroplast-Localized Pentatricopeptide Repeat Protein Involved in Splicing Affects Chloroplast Development and Abiotic Stress Response in Rice. Mol Plant 7, 1329-1349.
Wagatsuma, T., Khan, M.S., Watanabe, T., Maejima, E., Sekimoto, H., Yokota, T., Nakano, T., Toyomasu, T., Tawaraya, K., and Koyama, H., et al. (2015). Higher sterol content regulated by CYP51 with concomitant lower phospholipid content in membranes is a common strategy for aluminium tolerance in several plant species. J Exp Bot 66, 907-918.
