# Supplementary material for: Mining candidate gene for rice aluminum tolerance through genome wide association study and transcriptomic analysis
Source: BMC Plant Biol. 2019 Nov 12;19:490. doi: 10.1186/s12870-019-2036-z (PMC6852983; doi:10.1186/s12870-019-2036-z)
Supplement: Supplementary file 9 — Additional file 9: Table S5. List of all P value ranked genes in the gene-based association analysis of root relative elongation using MLM. [file 12870_2019_2036_MOESM9_ESM.xlsx]

## Sheet: Sheet1
Table S5. List of all Pvalue ranked genes in the gene-based association analysis of root relative elongation using MLM.
Rank	Chr.	Position (bp)	P-valuea	Gene IDb	Position (bp)	P-valuec	Annotation
1	1	10953291	5.58	LOC_Os01g19360.1	10952560	2.23	retrotransposon protein, putative, Ty1-copia subclass, expressed
					10953291	5.58
					10953328	2.11
					10955935	2.14
2	3	34440793	5.45	LOC_Os03g60610.1	34439462	3.27762	SEC14 cytosolic factor family protein, putative, expressed
					34439881	2.23732
					34439886	2.02228
					34439907	2.28988
					34440793	5.45289
					34443911	2.25259
3	10	10133350	5.3	LOC_Os10g20180.1	10133350	5.3	retrotransposon protein, putative, unclassified, expressed
4	8	2885626	5.09	LOC_Os08g05440.1	2879074	3.06425	NB-ARC domain containing protein, expressed
					2879080	3.58961
					2884967	2.03198
					2885626	5.09503
					2885634	2.54516
					2885638	2.55909
					2885642	5.03624
					2885670	2.54821
					2886556	2.10624
					2887299	3.29842
					2889106	2.06098
					2890032	2.07676
5	6	16451901	5.02	LOC_Os06g28860.1	26782939	2.23136	retrotransposon protein, putative, unclassified, expressed
a-log10 P-values calculated by the gene-based association analysis.
bGene ID of the Rice Annotation Project (http://rapdb.dna.affrc.go.jp/) and MSU rice genome annotaion project (http://rice.plantbiology.msu.edu/).
c-log10 P-values calculated by the single polymorphism-based association analysis.
