# Supplementary material for: Mining candidate gene for rice aluminum tolerance through genome wide association study and transcriptomic analysis
Source: BMC Plant Biol. 2019 Nov 12;19:490. doi: 10.1186/s12870-019-2036-z (PMC6852983; doi:10.1186/s12870-019-2036-z)
Supplement: Supplementary file 10 — Additional file 10: Table S6. List of new gene’s expression in association analysis of root relative elongation under Al toxic and without Al toxic. [file 12870_2019_2036_MOESM10_ESM.xlsx]

## Sheet: Sheet1
Table S6. List of new gene's expression in association analysis of root relative elongation under Al toxic and without Al toxic.
Candidate gene IDa	FPKM value (Al-tolerant variety without Al toxic, CK)b	FPKM value (Al-tolerant variety under Al toxic, T)			Expression differences between T and CK of Al-tolerant varietyd	FPKM value (Al-sensitive variety without Al toxic, CK)	FPKM value (Al-sesitive variety under Al toxic, T)			Expression differences between T and CK of Al-sensitive variety
		1c	2	3			1	2	3
LOC_Os01g57350	1.83659	6.56074	6.27067	10.2952	3.64422	7.72668	9.87123	11.6137	13.5588
LOC_Os01g57360	1.97827	1.32713	4.23359	2.8059		1.53913	2.67597	6.30877	4.55954	0.994717
LOC_Os01g57420	9.29926	10.5253	14.3008	12.7183	0.647284	5.25496	7.20817	9.20884	8.06393
LOC_Os01g57450	39.4603	115.985	55.7204	52.6513	0.904855	98.1879	143.165	58.7483	84.4397
LOC_Os01g57480	2.87692	3.02799	5.72392	5.54489	0.752431	0.4134	0.396189	0.456813	0.662818
LOC_Os01g74180	5.40831	7.23208	10.432	10.4851	0.877549	5.28637	5.63864	11.3406	8.32647
LOC_Os01g74200	4.65882	7.08923	5.10163	11.888	1.39654	5.03814	3.1954	2.61743	5.56245
LOC_Os03g30060	12.9546	5.78964	1.50788	2.52145	-1.89566	5.91253	4.5347	1.13683	1.99752
LOC_Os06g14030	20.3619	18.217	25.0401	22.1069	1.22372	43.6869	42.8208	33.8802	42.9041
LOC_Os07g03040	1.95172	2.48551	4.18529	3.81878	0.832161	2.77892	1.60283	3.98758	4.05469
LOC_Os07g03050	0.939201	1.16476	2.93521	2.09028	2.35517	1.63847	2.24917	2.25701	5.60087
LOC_Os07g03060	1.24436	1.00748	2.6649	1.56111	0.893358	1.6863	1.93082	2.78232	2.49608
LOC_Os07g03100	1.07919	0.897839	1.27759	2.19622	1.5218	4.26032	3.25354	3.11469	3.81732
LOC_Os07g03110	3.12325	4.10832	3.51651	3.01659	-0.820911	3.77529	4.36938	4.15982	3.66
LOC_Os07g03140	11.2889	8.01932	7.7579	11.8829	-0.554036	8.2695	4.19769	4.79566	7.78533
LOC_Os07g03150	2.27543	2.3115	3.59829	5.04543		1.53913	2.67597	6.30877	4.55954	1.59365
LOC_Os07g29220	11.0815	9.56443	15.7365	15.1188	1.7589	12.5126	12.2528	12.77	12.3863
LOC_Os09g33550	5.23635	0.664625	0.591373	0.766117	-2.96581	3.75724	3.62301	2.80919	0.924139
LOC_Os09g33559	80.0131	62.8221	40.7062	39.5584	-0.755616	62.1148	46.137	32.682	35.8133
LOC_Os11g03110	5.59653	5.83262	3.17175	3.50298		15.6154	10.8477	5.18737	7.25203	-0.931597
aGene ID of the MSU rice genome annotaion project (http://rice.plantbiology.msu.edu/).
bFPKM (fragments per kilobase of transcript per million fragments mapped) represents expression level of genes, blue represents FPKM value.
cBiological repeat
dValue of the log2(T/CK) represents significance thresholds for gene expression differences. Positive number and warm color represent up-regulated of one gene, while negative number and cool color represent down-regulated. Blank space represents no significant.
